# Supplementary material for: Reducing Loneliness and Improving Social Support among Older Adults through Different Modalities of Personal Voice Assistants
Source: Geriatrics (Basel). 2024 Feb 22;9(2):22. doi: 10.3390/geriatrics9020022 (PMC10961806; doi:10.3390/geriatrics9020022)
Supplement: Supplementary file 1 [file geriatrics-09-00022-s001.zip]

Archive with 2 entries (2 files):
- Geriatrics Supplementary Coding schema.pdf
- Geriatrics Supplementary Instructions for Using Alexa Assistant.pdf
